# Supplementary material for: ZFYVE21 is a complement-induced Rab5 effector that activates non-canonical NF-κB via phosphoinosotide remodeling of endosomes
Source: Nat Commun. 2019 May 21;10:2247. doi: 10.1038/s41467-019-10041-2 (PMC6529429; doi:10.1038/s41467-019-10041-2)
Supplement: Supplementary file 4 — Supplementary Data 1 [file 41467_2019_10041_MOESM4_ESM.xls]

## Sheet: Figure 1f
Supplementary Data File Figure 1f: C9+ZFYVE21+Rab5+ vesicles were quantified in HUVEC treated with GVB or PRA for 30min prior to I.F. analysis.
GVB	PRA
1	31
3	41
2	45
3	35
4	19
0	22
2	35
1	42

## Sheet: Figure 1k
Supplementary Data File Figure 1k: Distances (nm) between Rab5 and ZFYVE21 were quantified in HUVEC treated with GVB, PRA, or PRA+PIKIII (5nm) for 30 min prior to staining and analysis by STED imaging.
GVB_Z521-Atto594_Rab5-Atto647N			PRA_Z521-Atto594_Rab5-Atto647N			PRA-PIKIII_Z521-Atto594_Rab5-Atto647N
pixels	nm		pixels	nm		pixels	nm
21.7453	413.16		29.4038	558.672		16.849	320.131
19.9509	379.066		28.5196	541.872		31.5434	599.325
36.7243	697.762		24.3257	462.188		100.822	1915.62
5.36474	101.93		29.009	551.172		17.6167	334.718
2.90838	55.2593		14.6105	277.6		18.8384	357.931
2.47802	47.0823		15.751	299.268		28.2656	537.047
2.82388	53.6538		2.74922	52.2352		26.9384	511.829
16.2064	307.922		4.5	85.5		19.4583	369.708
14.7998	281.197		15.9137	302.36		19.4339	369.244
11.0982	210.866		11.5131	218.749		16.484	313.196
3.72526	70.7799		11.6242	220.86		19.2505	365.759
7.40198	140.638		15.3808	292.236		6.45846	122.711
15.7612	299.463		28.2343	536.452		6.65429	126.432
9.49253	180.358		59.2465	1125.68		6.10295	115.956
9.23486	175.462		14.3411	272.481		2.88474	54.81
19.1184	363.249		12.1085	230.062		29.1785	554.391
13.0591	248.124		53.5379	1017.22		21.0724	400.376
1.85309	35.2088		12.9135	245.356		29.8435	567.027
2.45676	46.6785		37.1122	705.132		13.1729	250.285
24.9763	474.549		1.50043	28.5082		28.3701	539.031
36.0745	685.415		48.2826	917.369		0.487262	9.25798
41.4984	788.47		50.5942	961.29		10.9146	207.378
43.768	831.591		20.6017	391.432		20.9449	397.954
105.522	2004.93		17.2021	326.84		33.8875	643.863
38.012	722.228		9.30341	176.765		69.4713	1319.95
43.3762	824.148		13.6785	259.891		10.2701	195.131
31.5678	599.789		21.9431	416.919		14.6541	278.428
34.5398	656.257		43.7541	831.328		17.8008	338.216
10.6266	201.906		26.0268	494.51		14.5346	276.157
29.3821	558.26		41.1481	781.814		13.0664	248.262
13.0411	247.781		13.9062	264.218		9.29244	176.556
48.7591	926.424		10.5091	199.672		25.9452	492.959
31.1455	591.765		8.70627	165.419		19.9817	379.652
14.3126	271.939		18.3971	349.545		13.7905	262.02
29.5474	561.401		37.7569	717.382		5.04974	95.9451
55.9995	1063.99		7.25103	137.77		1.87342	35.595
25.9903	493.816		5.05603	96.0646		23.7848	451.911
40.826	775.693		11.2296	213.363		17.3488	329.626
39.744	755.135		5.97883	113.598		30.4804	579.127
62.603	1189.46		13.219	251.161		22.8745	434.615
43.6765	829.853		7.38718	140.356		22.5631	428.7
34.5525	656.498		13.6038	258.472		8.2139	156.064
12.4327	236.222		19.4899	370.308		4.72109	89.7006
8.40747	159.742		13.6258	258.89		28.1929	535.665
53.9237	1024.55		2.98229	56.6635		13.5631	257.699
20.7245	393.765		39.8494	757.139		10.2937	195.58
32.6971	621.245		66.8607	1270.35		42.3815	805.249
107.087	2034.65		1.82263	34.63		15.5981	296.363
11.5938	220.282		20.025	380.475		25.2634	480.004
50.6212	961.803		16.2979	309.66		6.1346	116.557
28.4786	541.093		16.4478	312.507		10.0763	191.449
43.4439	825.435		1.30808	24.8535		20.1742	383.31
23.8931	453.968		40.1357	762.579		46.478	883.082
12.3701	235.031		3.28642	62.4419		7.28777	138.468
21.0161	399.306		18.6135	353.657		30.2139	574.064
15.0111	285.21		4.37656	83.1547		20.875	396.625
22.1969	421.741		30.0215	570.409		9.99053	189.82
17.7314	336.897		3.52115	66.9019		18.4761	351.047
10.9435	207.926		17.4027	330.651		14.8581	282.303
15.7091	298.474		5.17596	98.3432		23.9606	455.252
26.8991	511.084		6.42783	122.129		22.0072	418.136
21.562	409.678		30.1779	573.381		3.13555	59.5755
17.6149	334.683		16.1035	305.967		10.569	200.811
34.7443	660.141		24.3623	462.884		23.621	448.799
0.304711	5.7895		10.1183	192.248		25.1757	478.338
15.224	289.256		20.5622	390.682		9.93236	188.715
12.5861	239.135		18.5022	351.542		29.9868	569.75
9.45903	179.722		26.8436	510.028		11.2535	213.816
93.1926	1770.66		6.27143	119.157		1.58671	30.1476
18.637	354.102		69.9951	1329.91		9.84193	186.997
21.4739	408.004		37.108	705.051		9.17373	174.301
91.9655	1747.34		35.2876	670.464		20.533	390.126
8.25429	156.832		18.7953	357.11		31.1679	592.19
12.1363	230.591		14.9939	284.884		26.6613	506.564
15.068	286.291		6.33581	120.38		36.3687	691.005
54.9212	1043.5		3.08164	58.5511		35.7303	678.875
7.27674	138.258		22.0863	419.639		15.6697	297.724
12.9557	246.159		67.1987	1276.77		16.9073	321.239
2.085	39.6149		6.21276	118.042		13.5856	258.127
3.00229	57.0436		18.4812	351.142		12.6463	240.28
14.5967	277.337		22.071	419.348		31.04	589.76
13.0777	248.475		7.82965	148.763		34.7517	660.282
91.935	1746.76		102.018	1938.33		2.86457	54.4269
28.6839	544.995		29.4462	559.478		42.4484	806.521
5.13448	97.555		15.9717	303.461		5.44343	103.425
10.1799	193.419		3.23087	61.3865		10.8785	206.692
2.95416	56.1291		3.50599	66.6139		21.9755	417.534
39.6122	752.632		13.9237	264.551		36.2212	688.204
10.4603	198.745		10.4375	198.313		23.7648	451.531
8.56509	162.737		12.0119	228.226		5.46355	103.807
15.156	287.964		43.7253	830.781		35.361	671.858
12.3624	234.886		55.2428	1049.61		11.9561	227.166
65.701	1248.32		10.921	207.499		7.80133	148.225
10.7763	204.75		8.00073	152.014		0.26606	5.05514
25.7608	489.455		3.51455	66.7765		19.2423	365.603
2.93108	55.6905		19.4499	369.549		11.0591	210.122
1.8833	35.7826		20.5482	390.415		13.761	261.459
85.9641	1633.32		4.12581	78.3903		9.99526	189.91
24.0544	457.033		17.7604	337.447		24.9049	473.193
11.3185	215.051		8.94025	169.865		14.3533	272.713
1.23165	23.4013		47.3978	900.558		13.9662	265.358
26.4134	501.854		15.7789	299.799		7.24565	137.667
11.9931	227.869		5.16998	98.2297		9.96515	189.338
9.90892	188.269		21.3869	406.352		13.566	257.754
1.02834	19.5385		4.53313	86.1295		33.1373	629.608
8.82397	167.655		11.3736	216.098		16.2358	308.48
19.6717	373.762		2.82355	53.6474		7.28547	138.424
94.4658	1794.85		15.7029	298.356		9.40767	178.746
9.94132	188.885		41.3642	785.921		3.50466	66.5885
7.76298	147.497		71.8546	1365.24		16.7896	319.002
14.6924	279.156		56.4102	1071.79		41.0004	779.008
11.8215	224.608		18.4186	349.953		4.30666	81.8266
8.32363	158.149		14.3059	271.812		45.4381	863.324
5.13307	97.5283		27.8136	528.458		21.7091	412.473
13.9427	264.911		4.26365	81.0094		32.7596	622.432
16.3617	310.872		12.6478	240.307		1.66714	31.6756
10.6683	202.698		48.931	929.689		15.4782	294.085
2.71454	51.5762		21.231	403.389		29.6439	563.234
6.76755	128.583		23.4646	445.828		20.6574	392.49
2.69733	51.2492		15.6613	297.565		19.1923	364.653
1.01351	19.2568		4.8866	92.8454		39.6628	753.593
4.78978	91.0058		20.7801	394.822		29.0525	551.998
3.29005	62.5109		18.0972	343.846		25.4472	483.496
5.54748	105.402		6.38683	121.35		39.2623	745.984
15.1028	286.953		21.7256	412.787		12.7104	241.497
32.7788	622.797		20.5331	390.129		20.48	389.12
3.78995	72.0091		28.5016	541.531		7.50657	142.625
10.8425	206.008		10.8146	205.478		33.7954	642.113
1.63975	31.1552		11.0472	209.897		50.7594	964.428
7.20436	136.883		15.6024	296.446		27.3782	520.186
23.0329	437.624		44.143	838.716		19.2843	366.402
1.26239	23.9854		7.18241	136.466		53.7117	1020.52
18.8544	358.233		15.9243	302.562		43.9261	834.595
3.45355	65.6175		12.97	246.43		5.07143	96.3572
21.5217	408.913		31.9158	606.4		2.18325	41.4817
8.68416	164.999		31.86	605.34		91.2852	1734.42
1.94531	36.9609		4.90565	93.2073		63.2405	1201.57
15.4284	293.14		24.4094	463.779		45.8527	871.202
13.8391	262.942		2.70487	51.3926		21.7112	412.513
18.8502	358.153		14.737	280.004		9.48867	180.285
20.8145	395.476		5.90892	112.27		19.7154	374.593
2.4532	46.6109		39.315	746.985		16.2442	308.639
3.49873	66.4758		11.5022	218.542		17.778	337.783
11.3697	216.024		13.5582	257.606		35.7486	679.223
17.1697	326.224		19.2679	366.09		18.5858	353.13
5.00111	95.0211		13.9245	264.566		36.3563	690.77
3.77176	71.6634		19.9621	379.279		26.9207	511.494
10.7512	204.272		10.8765	206.654		9.40454	178.686
1.80168	34.2318		7.32597	139.194		17.3584	329.81
13.1957	250.719		26.7151	507.587		32.1314	610.497
31.8123	604.433		6.20483	117.892		24.5979	467.36
3.31156	62.9197		13.3728	254.083		35.8038	680.272
33.2233	631.243		22.8108	433.404		24.4149	463.884
10.7555	204.355		18.1408	344.675		23.5738	447.902
1.98738	37.7601		13.7907	262.022		15.4252	293.079
10.015	190.286		12.2185	232.151		16.6855	317.025
25.2395	479.55		12.6588	240.517		29.0745	552.416
0.733922	13.9445		12.2473	232.698		55.8242	1060.66
24.6062	467.519		8.15777	154.998		4.33863	82.4341
6.56555	124.746		26.0277	494.527		19.4137	368.861
19.5747	371.92		14.33	272.27		20.8381	395.924
24.4721	464.97		15.0691	286.312		18.244	346.636
7.30264	138.75		27.57	523.83		12.9654	246.343
0.411838	7.82493		17.1408	325.676		12.5872	239.157
28.1293	534.456		22.0435	418.827		36.4676	692.884
6.86876	130.507		23.4049	444.694		10.013	190.248
35.8256	680.687		24.2955	461.614		41.3578	785.798
10.697	203.243		14.5779	276.98		35.667	677.672
17.9329	340.725		13.709	260.471		2.20704	41.9337
1.56707	29.7742		11.3872	216.357		10.275	195.225
27.6873	526.059		4.25616	80.867		40.9424	777.906
9.51511	180.787		4.88243	92.7662		21.1202	401.283
38.0271	722.515		6.5586	124.613		31.4046	596.688
0.515855	9.80124		10.2221	194.22		54.3716	1033.06
3.34316	63.5201		34.3797	653.215		124.953	2374.1
13.5044	256.583		24.1634	459.104		82.9525	1576.1
5.96641	113.362		16.9259	321.592		32.0017	608.032
24.8979	473.06		15.9666	303.365		42.2586	802.913
9.83533	186.871		8.63265	164.02		10.5057	199.609
14.7294	279.859		12.73	241.87		29.4224	559.025
1.71334	32.5535		9.16904	174.212		20.7337	393.941
16.6962	317.228		20.1378	382.618		53.6644	1019.62
6.99437	132.893		15.0328	285.623		16.3291	310.253
10.6976	203.255		33.1382	629.626		41.7558	793.36
8.58752	163.163		2.66117	50.5623		64.0174	1216.33
92.7428	1762.11		12.6805	240.93		13.1692	250.215
3.8376	72.9144		29.7511	565.271		13.4613	255.765
1.86306	35.398		12.4539	236.624		8.44207	160.399
6.44404	122.437		8.62282	163.834		27.9347	530.76
1.81594	34.5029		14.2935	271.576		83.3493	1583.64
8.88031	168.726		7.15364	135.919		68.1798	1295.42
25.6252	486.879		8.00242	152.046		69.7864	1325.94
21.4662	407.857		9.61971	182.775		26.6799	506.919
16.085	305.614		10.3458	196.571		16.1577	306.996
36.8135	699.457		5.10343	96.9653		21.9672	417.377
24.8949	473.003		18.543	352.317		62.9497	1196.04
28.7763	546.75		6.92242	131.526		34.8927	662.961
50.8364	965.892		11.7699	223.628		14.6727	278.782
36.254	688.826		8.61161	163.621		67.1608	1276.06
35.4552	673.649		15.5606	295.652		38.264	727.017
31.1788	592.398		19.2529	365.806		14.1721	269.269
64.4181	1223.94		8.56287	162.695		20.6823	392.963
40.499	769.481		13.2676	252.084		25.2809	480.337
24.6285	467.941		18.5224	351.925		24.0961	457.826
21.9281	416.634		0.936569	17.7948		72.5982	1379.37
16.9695	322.421		16.3862	311.337		13.5565	257.574
85.1467	1617.79		1.98811	37.7742		65.1547	1237.94
44.3543	842.733		5.68809	108.074		47.8577	909.297
19.6058	372.51		28.8235	547.647		13.2965	252.633
99.7756	1895.74		19.8553	377.251		5.32768	101.226
23.9263	454.6		7.58958	144.202		34.9096	663.282
69.3522	1317.69		6.14719	116.797		80.6241	1531.86
5.77036	109.637		10.7353	203.971		64.0523	1216.99
1.12512	21.3774		24.9142	473.37		47.7493	907.236
37.0494	703.938		6.61803	125.743		23.0007	437.013
111.09	2110.71		8.77034	166.636		14.7133	279.553
31.7366	602.996		9.78811	185.974		5.20311	98.8592
129.072	2452.37		18.9472	359.996		5.9806	113.631
43.8117	832.423		13.9586	265.214		54.168	1029.19
33.278	632.282		18.1541	344.927		42.0051	798.097
103.145	1959.76		59.2754	1126.23		13.7776	261.775
10.5624	200.685		3.89632	74.03		15.7977	300.156
73.275	1392.23		17.5384	333.229		60.7081	1153.45
39.286	746.434		13.3244	253.163		21.1727	402.281
31.9223	606.523		3.47479	66.021		24.3454	462.563
14.9225	283.527		8.42958	160.162		2.00182	38.0346
18.6032	353.46		6.51447	123.775		75.9571	1443.18
47.7573	907.388		15.2727	290.181		22.6075	429.542
10.321	196.099		2.89547	55.0139		11.3184	215.049
19.1722	364.272		9.3415	177.489		25.0041	475.077
9.79661	186.136		27.2062	516.918		71.7663	1363.56
15.0955	286.814		7.39224	140.453		1.20177	22.8336
63.2129	1201.05		10.4843	199.202		15.7603	299.445
68.2024	1295.85		24.509	465.672		29.4501	559.552
23.4145	444.875		17.5714	333.856		51.3259	975.192
6.56189	124.676		24.7946	471.096		7.84097	148.978
21.7491	413.233		12.2322	232.411		61.9507	1177.06
76.7027	1457.35		12.7489	242.228		37.2783	708.288
24.7472	470.196		18.4408	350.376		25.4788	484.097
137.209	2606.97		4.32683	82.2097		46.6854	887.022
2.05007	38.9513		3.74566	71.1676		52.8324	1003.82
301.342	5725.51		14.715	279.586		45.4607	863.753
59.9094	1138.28		11.738	223.021		81.3781	1546.18
115.778	2199.78		7.50106	142.52		13.4117	254.823
44.4531	844.609		4.09967	77.8938		49.3449	937.554
17.0854	324.622		13.9529	265.106		17.6487	335.326
27.9839	531.693		16.93	321.669		77.8524	1479.2
7.27019	138.134		8.85226	168.193		31.3264	595.201
11.7429	223.114		8.5282	162.036		95.2406	1809.57
43.122	819.318		9.33201	177.308		28.708	545.453
22.6598	430.537		13.7574	261.391		50.0207	950.393
25.5628	485.694		23.3949	444.504		50.1864	953.542
0.796836	15.1399		22.3127	423.941		14.4231	274.039
13.5689	257.81		22.02	418.38		50.9568	968.178
21.8866	415.846		7.07361	134.398		58.919	1119.46
21.3601	405.842		9.9657	189.348		43.1023	818.943
98.264	1867.02		10.7331	203.928		69.7691	1325.61
24.8634	472.405		19.4446	369.447		47.0455	893.864
18.664	354.616		14.4063	273.719		72.3487	1374.62
32.1662	611.157		3.26293	61.9958		21.8112	414.412
14.3945	273.495		29.9786	569.593		94.8626	1802.39
48.5142	921.769		2.87928	54.7063		74.2221	1410.22
4.90679	93.229		1.30556	24.8057		73.7432	1401.12
10.638	202.122		2.31686	44.0204		88.6848	1685.01
13.9503	265.055		6.45642	122.672		110.114	2092.16
10.6355	202.074		4.12479	78.3709		76.2597	1448.93
22.5649	428.733		1.16201	22.0782		142.7	2711.3
8.6687	164.705		13.2606	251.952		44.2719	841.165
5.9024	112.146		20.9015	397.128		52.5481	998.414
1.14093	21.6777		4.99269	94.8612		39.948	759.013
24.7164	469.612		11.5706	219.841		53.4379	1015.32
7.13444	135.554		1.97616	37.5471		74.3412	1412.48
13.4563	255.669		0.966984	18.3727		79.7312	1514.89
5.05645	96.0726		21.8401	414.962		35.0643	666.222
13.6615	259.568		11.0493	209.936		50.1682	953.196
12.9365	245.794		2.81221	53.4319		35.5877	676.166
46.8611	890.362		3.96017	75.2432		133.155	2529.95
1.66418	31.6194		7.15739	135.99		14.9667	284.368
68.8367	1307.9		9.10563	173.007		105.292	2000.54
57.6134	1094.65		3.40182	64.6347		18.0373	342.709
114.747	2180.19		14.756	280.365		4.05588	77.0618
3.72266	70.7306		15.6633	297.602		54.5081	1035.65
8.17981	155.416		33.3302	633.273		23.3383	443.427
38.7746	736.717		2.37647	45.1529		54.393	1033.47
7.26176	137.974		2.19848	41.7712		39.2234	745.244
99.3387	1887.43		5.37239	102.075		73.4457	1395.47
106.97	2032.43		27.0699	514.329		45.3942	862.49
9.47545	180.034		0.844077	16.0375		41.0213	779.405
11.0707	210.343		2.88566	54.8275		24.2941	461.588
29.2283	555.338		0.982659	18.6705		96.9895	1842.8
4.43895	84.3401		16.2648	309.03		29.683	563.978
9.94926	189.036		2.91802	55.4423		20.8435	396.026
64.2209	1220.2		14.742	280.098		18.3878	349.369
18.7946	357.097		3.54898	67.4305		3.65015	69.3529
161.856	3075.27		12.6995	241.291		55.1531	1047.91
11.3716	216.059		1.40325	26.6617		21.2349	403.462
68.6629	1304.6		11.1837	212.49		55.5115	1054.72
1.49933	28.4872		20.4611	388.76		13.59	258.211
28.7451	546.158		4.25537	80.852		57.5457	1093.37
87.2755	1658.23		4.25457	80.8368		28.4272	540.116
48.2967	917.638		4.38377	83.2916		13.1855	250.524
100.221	1904.2		2.28332	43.3831		45.2563	859.87
19.0355	361.675		25.4178	482.939		21.0738	400.402
37.1316	705.5		4.97938	94.6082		15.2892	290.495
29.8872	567.856		17.7402	337.063		96.4292	1832.15
17.8257	338.688		15.4017	292.633		115.536	2195.19
56.2932	1069.57		7.26448	138.025		10.1308	192.484
37.2247	707.27		5.50413	104.579		8.24601	156.674
90.2964	1715.63		3.18415	60.4989		15.2205	289.19
28.8796	548.713		8.05603	153.065		5.80621	110.318
87.9631	1671.3		2.2071	41.935		19.3423	367.504
32.773	622.686		2.73865	52.0344		31.7398	603.056
83.52	1586.88		16.4343	312.251		12.3104	233.897
35.7972	680.147		14.5922	277.251		15.7071	298.435
57.2714	1088.16		10.1507	192.863		10.7225	203.727
36.371	691.05		19.7989	376.179		28.9401	549.862
26.0791	495.502		1.92295	36.536		29.8239	566.654
25.4596	483.733		11.1539	211.924		23.984	455.696
15.7843	299.902		18.9987	360.975		10.7467	204.187
47.5389	903.239		16.7839	318.895		48.7214	925.706
31.076	590.443		18.6749	354.823		8.16337	155.104
24.264	461.016		4.14768	78.8058		42.9229	815.536
13.3115	252.918		19.612	372.628		31.8429	605.016
39.6574	753.49		9.93686	188.8		37.8172	718.527
11.636	221.085		35.4938	674.382		30.5431	580.318
15.2594	289.928		15.4258	293.09		11.2714	214.158
58.9051	1119.2		30.1203	572.285		25.803	490.258
19.3962	368.529		7.96938	151.418		60.4642	1148.82
38.0706	723.342		23.9699	455.428		6.28068	119.333
8.54515	162.358		14.0618	267.174		22.4054	425.703
61.906	1176.21		5.21498	99.0847		79.6837	1513.99
30.0993	571.887		11.198	212.762		26.7159	507.603
37.2156	707.096		6.66512	126.637		52.9608	1006.26
26.4698	502.927		2.87106	54.5502		40.4254	768.082
18.0823	343.563		6.75365	128.319		34.5985	657.371
67.8895	1289.9		4.24745	80.7015		59.5216	1130.91
38.1271	724.416		10.7026	203.349		13.0713	248.355
5.10636	97.0208		5.04806	95.9131		5.08716	96.656
5.68461	108.008		2.44885	46.5281		81.8622	1555.38
47.7917	908.042		60.5968	1151.34		41.0404	779.767
67.6556	1285.46		16.6306	315.981		28.303	537.756
54.3263	1032.2		1.38573	26.3289		13.9171	264.425
9.63904	183.142		16.1134	306.154		37.6128	714.643
9.61384	182.663		15.5279	295.03		20.5014	389.527
44.2556	840.856		9.49788	180.46		34.5029	655.556
33.1248	629.371		56.9762	1082.55		21.5871	410.155
21.4991	408.483		27.426	521.094		18.1025	343.948
21.2215	403.209		11.578	219.982		36.8377	699.916
9.50971	180.684		3.03339	57.6344		20.8615	396.368
39.814	756.465		6.94798	132.012		7.03261	133.62
57.4319	1091.21		26.503	503.558		48.6233	923.842
11.5911	220.23		2.02682	38.5096		35.1357	667.578
9.86397	187.415		33.2727	632.181		16.9132	321.351
21.2512	403.773		19.4489	369.529		12.8723	244.574
26.0566	495.076		51.6086	980.563		52.7943	1003.09
			40.8682	776.495		20.418	387.943
			28.7326	545.92		23.9213	454.505
			4.98427	94.701		3.35569	63.758
			21.8354	414.873		21.4399	407.358
			10.3505	196.66		61.0439	1159.83
			13.4987	256.475		42.7298	811.865
			5.66522	107.639		36.8368	699.899
			9.42988	179.168		37.3142	708.969
			24.8803	472.726		25.971	493.449
			30.971	588.448		41.1127	781.141
			5.19853	98.772		19.2434	365.625
			5.9058	112.21		28.0532	533.011
			19.6398	373.155		10.2089	193.97
			12.9305	245.68		4.31926	82.0659
			36.7611	698.461		5.53631	105.19
			38.0461	722.876		20.2441	384.637
			26.848	510.112		18.2454	346.662
			2.46008	46.7415		29.1185	553.251
			15.1268	287.409		42.4741	807.009
			61.5269	1169.01		28.067	533.274
			9.94889	189.029		10.0369	190.7
			16.9654	322.342		21.3586	405.814
			11.8542	225.23		32.1603	611.046
			14.3229	272.135		24.8666	472.465
			30.352	576.689		17.6341	335.049
			10.1449	192.754		16.1544	306.934
			2.56456	48.7266		13.4394	255.349
			27.6438	525.232		17.1783	326.387
			17.3976	330.555		27.5629	523.696
			17.1558	325.96		52.9929	1006.86
			4.55347	86.516		62.821	1193.6
			14.2081	269.954		39.6501	753.352
			14.6174	277.731		29.8402	566.964
			12.6698	240.726		54.0501	1026.95
			7.81184	148.425		67.5239	1282.95
			15.0292	285.555		25.6248	486.872
			8.05832	153.108		44.8944	852.993
			7.55295	143.506		20.7533	394.313
			7.46961	141.923		41.307	784.832
			13.3439	253.535		52.5752	998.928
			15.4028	292.653		55.08	1046.52
			32.7288	621.847		22.6345	430.056
			4.66476	88.6305		64.6074	1227.54
			14.1469	268.791		6.67121	126.753
			14.7795	280.81		8.7916	167.04
			45.3019	860.735		61.4481	1167.51
			12.4182	235.946		15.3273	291.22
			17.6907	336.123		8.31913	158.063
			23.6946	450.197		25.9167	492.417
			18.7082	355.457		22.7211	431.7
			36.4958	693.421		56.6435	1076.23
			21.1567	401.977		20.4856	389.227
			10.8682	206.496		18.9186	359.454
			21.9148	416.381		15.76	299.441
			37.0752	704.428		38.994	740.885
			27.1855	516.524		35.1725	668.277
			26.106	496.015		14.2593	270.927
			7.92507	150.576		15.1834	288.484
			25.8647	491.43		16.3482	310.616
			24.2646	461.028		18.6478	354.309
			5.40959	102.782		41.8301	794.771
			13.3204	253.088		1.37079	26.045
			18.7456	356.167		38.071	723.35
			10.0718	191.365		29.3404	557.467
			21.7295	412.86		13.0604	248.147
			37.8173	718.529		18.5542	352.53
			25.8658	491.45		23.5676	447.785
			17.5224	332.925		23.0117	437.222
			15.8102	300.393		21.0162	399.307
			2.65581	50.4604		14.9528	284.103
			16.336	310.384		3.80611	72.3161
			18.9551	360.147		5.53767	105.216
			24.4612	464.762		19.4267	369.107
			11.1037	210.971		9.61136	182.616
			11.3195	215.071		31.4845	598.206
			12.6473	240.299		20.2983	385.668
			31.2853	594.421		16.2554	308.853
			41.2857	784.429		7.72874	146.846
			9.31643	177.012		10.3333	196.332
			6.93458	131.757		42.3123	803.933
			2.25539	42.8523		17.5267	333.006
			8.13397	154.545		13.6663	259.661
			13.2204	251.189		10.165	193.135
			25.8599	491.337		8.35748	158.792
			81.2144	1543.07		28.7434	546.125
			13.3063	252.819		7.61518	144.688
			1.14429	21.7415		14.6818	278.953
			14.5224	275.926		21.6854	412.024
			5.3158	101		97.1849	1846.51
			13.5964	258.332		34.2367	650.496
			1.18621	22.538		28.9501	550.052
			1.88214	35.7606		11.8835	225.787
			2.4143	45.8717		10.8527	206.202
			77.7958	1478.12		17.9685	341.402
			12.388	235.373		32.1476	610.805
			5.67354	107.797		24.5013	465.525
			2.84436	54.0428		13.4904	256.318
			0.579092	11.0027		19.6572	373.487
			12.1636	231.108		21.1588	402.017
			12.1085	230.062		13.4525	255.597
			15.7474	299.201		17.6457	335.267
			36.4234	692.045		16.0277	304.526
			23.7873	451.959		45.4032	862.66
			10.6302	201.974		2.05341	39.0147
			8.59898	163.381		18.6431	354.218
			9.81676	186.518		35.0173	665.328
			13.9805	265.63		34.3607	652.853
			16.7425	318.108		16.9508	322.065
			10.3452	196.558		0.644022	12.2364
			17.1453	325.761		29.993	569.867
			7.82221	148.622		10.8309	205.788
			27.9166	530.415		26.3486	500.624
			25.778	489.783		20.0076	380.145
			6.65171	126.382		21.1681	402.193
			6.48214	123.161		45.5687	865.806
			25.9899	493.809		6.0701	115.332
			54.0428	1026.81		30.002	570.038
			13.5964	258.331		10.4664	198.862
			13.8659	263.453		36.7144	697.574
			13.9153	264.391		29.1738	554.302
			6.26116	118.962		1.84141	34.9867
			7.57963	144.013		10.2113	194.015
			26.0123	494.234		37.0143	703.271
			84.9341	1613.75		28.2924	537.556
			22.2241	422.259		48.6282	923.936
			89.9336	1708.74		24.7528	470.304
			3.63604	69.0847		30.6517	582.382
			39.2938	746.582		13.683	259.977
			24.1514	458.876		22.2384	422.53
			12.2435	232.626		16.9745	322.515
			43.0343	817.652		24.3853	463.321
			15.2006	288.812		17.8336	338.837
			34.0206	646.391		34.6752	658.829
			22.3047	423.789		54.8037	1041.27
			2.39755	45.5535		13.3004	252.708
			13.4982	256.466		19.2078	364.947
			13.5376	257.215		23.138	439.623
			35.7351	678.968		17.3408	329.475
			12.9108	245.306		26.3643	500.922
			68.9957	1310.92		36.018	684.342
			83.6539	1589.42		34.2628	650.993
			9.36701	177.973		61.7702	1173.63
			53.664	1019.62		14.5921	277.249
			14.4651	274.836		45.318	861.042
			14.2922	271.551		25.6344	487.054
			8.57389	162.904		19.9803	379.625
			6.35242	120.696		23.8751	453.627
			1.60501	30.4953		14.0926	267.759
			7.83428	148.851		101.347	1925.59
			14.6219	277.816		35.0762	666.447
			8.43146	160.198		23.2437	441.631
			3.99442	75.894		20.3137	385.96
			11.1529	211.905		28.169	535.212
			7.63581	145.08		9.80036	186.207
			29.6548	563.44		8.22906	156.352
			31.9154	606.393		18.4254	350.082
			10.0328	190.623		11.7404	223.068
			9.34649	177.583		70.7068	1343.43
			2.06823	39.2964		1.65921	31.525
			14.0824	267.565		17.9311	340.69
			34.2362	650.488		14.1369	268.602
			10.2546	194.838		12.7157	241.599
			9.51843	180.85		21.8904	415.918
			12.3681	234.995		13.6997	260.294
			2.88382	54.7925		3.18747	60.562
			2.01656	38.3146		23.3109	442.907
			23.1469	439.792		11.3052	214.798
			2.63324	50.0315		9.44517	179.458
			2.66146	50.5678		7.54624	143.379
			10.1414	192.687		7.32523	139.179
			9.20118	174.822		0.902299	17.1437
			27.3694	520.018		19.0884	362.679
			13.9368	264.8		0.935722	17.7787
			0.835852	15.8812		9.18946	174.6
			1.41117	26.8123		8.25549	156.854
			24.8241	471.657		32.1189	610.259
			1.55848	29.6112		22.1449	420.753
			5.46286	103.794		23.7835	451.886
			30.6189	581.76		21.8558	415.261
			7.55389	143.524		19.5207	370.893
			7.65737	145.49		9.86815	187.495
			7.83634	148.891		4.27223	81.1724
			35.7905	680.019		11.4059	216.713
			3.05	57.95		22.6669	430.67
			36.4732	692.991		20.1479	382.81
			65.2431	1239.62		15.4287	293.146
			2.64896	50.3302		23.2146	441.076
			36.5262	693.998		35.1607	668.053
			109.759	2085.41		40.8564	776.271
			6.23613	118.486		12.2534	232.814
			13.8554	263.253		6.18361	117.489
			10.4932	199.371		34.655	658.445
			18.6821	354.961		46.3039	879.775
			15.39	292.411		38.9495	740.041
			5.72989	108.868		27.5192	522.865
			19.442	369.399		22.4085	425.761
			16.0836	305.588		1.08365	20.5893
			44.072	837.367		11.3991	216.582
			2.52236	47.9248		5.86186	111.375
			6.64743	126.301		42.1025	799.947
			28.3769	539.161		1.07538	20.4323
			3.83792	72.9205		2.44608	46.4756
			27.2051	516.896		12.9325	245.718
			5.60226	106.443		11.1037	210.971
			10.5368	200.198		24.8862	472.837
			34.227	650.312		25.8977	492.056
			50.5602	960.644		11.3209	215.097
			10.4475	198.502		28.3617	538.873
			26.6416	506.19		46.3677	880.987
			44.0009	836.017		32.8874	624.861
			11.1986	212.773		25.7818	489.854
			0.694406	13.1937		21.0624	400.186
			5.02742	95.5209		17.9342	340.749
			49.1602	934.044		24.0154	456.292
			33.5552	637.549		19.971	379.45
			56.1074	1066.04		16.7851	318.916
			37.9215	720.509
			1.16038	22.0472
			22.5385	428.231
			26.9171	511.425
			15.2863	290.439
			71.1769	1352.36
			4.87671	92.6574
			51.2618	973.975
			31.9185	606.451
			24.483	465.177
			47.2948	898.601
			39.0682	742.295
			13.2621	251.979
			12.4968	237.44
			14.1639	269.113
			6.75079	128.265
			31.3832	596.281
			14.2509	270.767
			6.20246	117.847
			4.86247	92.3869
			33.3806	634.232
			1.67497	31.8245
			4.72987	89.8676
			28.1669	535.171
			5.05082	95.9655
			9.91119	188.313
			26.5094	503.678
			35.0994	666.889
			16.6104	315.598
			20.208	383.951
			13.8554	263.252
			12.577	238.964
			7.20606	136.915
			15.7628	299.493
			14.6282	277.935
			11.3749	216.124
			29.83	566.769
			18.331	348.29
			6.3974	121.551
			4.14611	78.7762
			20.2828	385.374
			36.8128	699.444
			30.5138	579.763
			4.77883	90.7977
			49.8159	946.503
			53.7617	1021.47
			13.4471	255.495
			25.4557	483.658
			9.33396	177.345
			2.51975	47.8752
			3.96919	75.4146
			7.88283	149.774
			47.6857	906.028
			9.93621	188.788
			20.4243	388.061
			10.651	202.369
			31.3509	595.667
			7.20085	136.816
			55.2061	1048.92
			24.4719	464.966
			38.7752	736.729
			24.144	458.737
			13.816	262.504
			6.63493	126.064
			16.2795	309.31
			20.3736	387.098
			23.5895	448.201
			9.74566	185.168
			58.6417	1114.19
			15.9892	303.795
			24.1599	459.037
			24.9297	473.664
			15.2164	289.112
			30.4895	579.301
			21.7269	412.811
			17.0323	323.614
			8.34031	158.466
			36.5612	694.664
			29.5566	561.575
			36.1644	687.123
			15.7831	299.879
			6.54327	124.322
			25.7077	488.446
			16.1369	306.601
			36.6507	696.363
			35.5816	676.051
			3.80979	72.386
			14.851	282.169
			34.4508	654.566
			52.1383	990.628
			42.5057	807.608
			6.39602	121.524
			40.0267	760.507
			56.5859	1075.13
			22.3805	425.229
			27.5834	524.085
			39.6941	754.189
			27.5923	524.254
			30.2621	574.979
			17.1131	325.149
			16.4552	312.649
			24.3254	462.183
			10.3562	196.768
			3.00105	57.0199
			32.4714	616.957
			37.0279	703.531
			11.2099	212.988
			29.8192	566.564
			50.7608	964.455
			24.954	474.126
			10.1008	191.916
			12.1797	231.414
			15.1059	287.012
			17.0404	323.767
			16.3416	310.49
			10.0422	190.802
			19.7941	376.088
			18.2151	346.087
			22.6376	430.114
			25.9131	492.349
			29.2785	556.292
			23.1574	439.99
			53.8668	1023.47
			14.1538	268.922
			20.3462	386.579
			16.5536	314.519
			18.4175	349.932
			10.0338	190.642
			19.8675	377.482
			18.9108	359.306
			21.3028	404.753
			14.5988	277.377
			13.4722	255.971
			14.4309	274.188
			12.016	228.304
			28.5746	542.917
			31.9925	607.857
			26.1742	497.309
			31.1819	592.456
			10.6264	201.902
			4.89426	92.9909
			45.0253	855.481
			5.30379	100.772
			15.9431	302.918
			8.22137	156.206
			21.0034	399.065
			10.8969	207.042
			7.6643	145.622
			34.4253	654.081
			4.46703	84.8736
			24.0552	457.048
			15.0073	285.138
			49.9154	948.393
			14.3407	272.474
			11.6692	221.715
			29.611	562.609
			32.4654	616.843
			14.2799	271.319
			13.4553	255.652
			9.20148	174.828
			14.0513	266.975
			13.0783	248.488
			10.8974	207.051
			1.40726	26.7379
			16.7421	318.1
			5.55704	105.584
			5.49387	104.383
			7.65336	145.414
			17.8776	339.674
			10.3716	197.06
			14.4796	275.112
			19.893	377.968
			13.774	261.707
			10.5504	200.458
			8.2098	155.986
			11.4168	216.92
			64.0538	1217.02
			6.31927	120.066
			4.61856	87.7527
			17.3417	329.493
			29.9551	569.146
			6.24939	118.738
			11.244	213.636
			27.0435	513.827
			66.4642	1262.82
			107.752	2047.28
			6.72894	127.85
			56.1929	1067.66
			5.65614	107.467
			14.4761	275.047
			16.2682	309.095
			10.1983	193.768
			1.4726	27.9794
			22.4541	426.629
			53.6795	1019.91
			2.25693	42.8816
			5.69517	108.208
			12.3566	234.776
			7.76312	147.499
			184.519	3505.86
			23.7658	451.55
			177.81	3378.39
			36.2514	688.776
			179.266	3406.05
			103.939	1974.84
			64.523	1225.94
			10.1445	192.746
			27.0887	514.685
			50.7445	964.145
			0.614685	11.679
			1.27406	24.2071
			35.8544	681.233
			2.85523	54.2493
			0.934186	17.7495
			3.2195	61.1705
			1.02523	19.4794
			3.38146	64.2478
			0.746581	14.185
			2.8942	54.9898
			1.36737	25.9801
			6.95404	132.127
			11.0695	210.32
			8.9187	169.455
			7.80153	148.229
			6.11586	116.201
			10.2248	194.271
			11.2037	212.87
			8.58789	163.17
			2.48997	47.3095
			8.61916	163.764
			3.14592	59.7724
			8.00636	152.121
			4.06634	77.2604
			25.3098	480.886
			2.64273	50.2119
			14.1245	268.366
			8.85152	168.179
			7.7891	147.993
			2.0682	39.2959
			6.99519	132.909
			10.1196	192.273
			7.56178	143.674
			12.5084	237.659
			8.48774	161.267
			13.2844	252.404
			3.28489	62.4129
			19.583	372.076
			17.8452	339.059
			12.7212	241.703
			0.985696	18.7282
			4.6425	88.2076
			8.30967	157.884
			8.68191	164.956
			17.9521	341.091
			17.8615	339.369
			22.9145	435.376
			10.5563	200.57
			12.3041	233.777
			3.18017	60.4232
			36.049	684.931
			12.3737	235.1
			17.3822	330.262
			24.4086	463.764
			4.84895	92.13
			8.35005	158.651
			11.7552	223.349
			11.3019	214.737
			17.5077	332.645
			12.0095	228.181
			9.27548	176.234
			17.5894	334.199
			6.72319	127.741
			11.4577	217.696
			13.252	251.789
			11.2245	213.266
			42.8423	814.003
			37.2278	707.328
			18.741	356.079
			11.4057	216.709
			15.2977	290.655
			20.8876	396.865
			25.4908	484.325
			8.11095	154.108
			6.78377	128.892
			31.3052	594.799
			3.28954	62.5012
			7.82792	148.73
			14.894	282.986
			40.1011	761.92
			60.6493	1152.34
			11.5793	220.006
			50.6157	961.699
			3.57399	67.9058
			11.2169	213.121
			22.6911	431.132
			36.2438	688.633
			20.97	398.429
			8.14204	154.699
			34.4722	654.972
			10.0181	190.344
			13.3159	253.003
			6.41335	121.854
			10.8031	205.258
			47.9785	911.592
			34.6321	658.011
			21.1954	402.713
			22.7213	431.704
			62.881	1194.74
			14.5413	276.285
			6.79661	129.136
			19.2793	366.307
			10.3456	196.567
			63.5645	1207.73
			53.5823	1018.06
			21.8781	415.684
			7.53527	143.17
			4.34607	82.5754
			6.20081	117.815
			73.5318	1397.1
			14.429	274.151
			47.9787	911.596
			28.2517	536.782
			15.171	288.25
			11.9581	227.204
			23.8822	453.761
			40.1314	762.497
			1.48793	28.2707
			36.3672	690.976
			0.155875	2.96162
			6.60872	125.566
			25.4266	483.105
			25.1789	478.399
			18.646	354.275
			25.5086	484.664
			12.0978	229.858
			31.5993	600.387
			7.67917	145.904
			4.50604	85.6147
			13.2861	252.436
			32.8429	624.015
			33.5042	636.579
			19.5926	372.26
			31.46	597.741
			15.1503	287.856
			13.6445	259.245
			10.5899	201.208
			22.1363	420.59
			14.7424	280.106
			61.8466	1175.09
			3.22006	61.1811
			14.1723	269.273
			20.5003	389.505
			18.3223	348.125
			30.8045	585.286
			33.8845	643.805
			10.528	200.033
			15.3566	291.775
			24.5924	467.256
			22.6656	430.646
			16.2074	307.94
			5.33123	101.293
			30.1731	573.289
			97.9154	1860.39
			27.0243	513.461
			8.54431	162.342
			10.1795	193.41
			3.49104	66.3297
			35.79	680.011
			3.3496	63.6425
			10.2064	193.922
			23.7679	451.59
			98.7969	1877.14
			4.59142	87.2369
			2.05312	39.0094
			34.2718	651.164
			17.0198	323.377
			22.5073	427.64
			15.7912	300.034
			19.9805	379.629
			21.9619	417.276
			1.2883	24.4776
			8.63802	164.122
			90.3152	1715.99
			19.7795	375.811
			2.15993	41.0386
			43.1672	820.178
			38.1455	724.765
			3.52777	67.0277
			1.54828	29.4173
			27.5705	523.839
			2.0423	38.8037
			18.234	346.446
			16.7261	317.796
			29.6371	563.106
			0.0601838	1.14349
			7.55261	143.5
			85.4388	1623.34
			7.66812	145.694
			15.2951	290.607
			23.4403	445.366
			1.03047	19.5789
			39.0457	741.867
			3.71434	70.5725
			16.3192	310.064
			2.76737	52.58
			27.8272	528.717
			28.4838	541.192
			27.4154	520.893
			5.86894	111.51

## Sheet: FIgure 1p
Supplementary Data File Figure 1p: HUVEC were transfected with control or ZFYVE21 siRNA (20nM) for 72hr prior to treatment with PRA for 4 hrs prior to analysis by I.F. Numbers represent percentage relB nuclear translocation per 200X field.								Supplementary Data File Figure 1k: Distances (nm) between Rab5 and ZFYVE21 were quantified in HUVEC treated with GVB, PRA, or PRA+PIKIII (5nm) for 30 min prior to staining and analysis by STED imaging.								Supplementary Data File Figure 1k: Distances (nm) between Rab5 and ZFYVE21 were quantified in HUVEC treated with GVB, PRA, or PRA+PIKIII (5nm) for 30 min prior to staining and analysis by STED imaging.								Supplementary Data File Figure 1k: Distances (nm) between Rab5 and ZFYVE21 were quantified in HUVEC treated with GVB, PRA, or PRA+PIKIII (5nm) for 30 min prior to staining and analysis by STED imaging.								Supplementary Data File Figure 1k: Distances (nm) between Rab5 and ZFYVE21 were quantified in HUVEC treated with GVB, PRA, or PRA+PIKIII (5nm) for 30 min prior to staining and analysis by STED imaging.								Supplementary Data File Figure 1k: Distances (nm) between Rab5 and ZFYVE21 were quantified in HUVEC treated with GVB, PRA, or PRA+PIKIII (5nm) for 30 min prior to staining and analysis by STED imaging.								Supplementary Data File Figure 1k: Distances (nm) between Rab5 and ZFYVE21 were quantified in HUVEC treated with GVB, PRA, or PRA+PIKIII (5nm) for 30 min prior to staining and analysis by STED imaging.
GVB+Control siRNA	GVB+ZFYVE21 siRNA	PRA+Control siRNA	PRA+ZFYVE21 siRNA
0	2	88	1
14	9	82	11
12	13	92	16
3	29	70	3

## Sheet: Figure 2a
Supplementary Data File Figure 2a: PTEN spectral counts were quantified following mass spectrometrty (MS-LC).
GVB	PRA
252	52
302	24
205	38

## Sheet: Figure 2b
Supplementary Data File Figure 2b: HUVEC were transfected with control or PTEN siRNA (20nM) for 72hr and treated with PRA for 4hr and analyzed by qRT-PCR.
CCL5				VCAM-1
GVB+Control siRNA	GVB+PTEN siRNA	PRA+Control siRNA	PRA+PTEN siRNA	GVB+Control siRNA	GVB+PTEN siRNA	PRA+Control siRNA	PRA+PTEN siRNA
0.035	0.00343	0.153	0.039	0.031	0.319	0.029	1.04
0.041	0.00292	0.148	0.025	0.028	0.299	0.028	0.87
0.039	0.00211	0.14	0.032	0.028	0.354	0.031	1.15
0.033	0.00291	0.138	0.03	0.035	0.257	0.031	1.21
0.036	0.00313	0.139	0.021	0.036	0.356	0.025	0.8
0.043	0.00392	0.151	0.045	0.021	0.286	0.038	0.95
0.051	0.0039	0.141	0.039	0.022	0.345	0.035	1.15
0.033	0.00231	0.138	0.028	0.031	0.315	0.021	1.01
0.034	0.00222	0.128	0.029	0.029	0.305	0.026	0.89

## Sheet: FIgure 4a
Supplementary Data File Figure 4a: HUVEC were transfected with control or ZFYVE21 siRNA (20nM) for 72hr and treated with PRA for 4hr and analyzed by qRT-PCR. Numbers represent fold induction relative to GAPDH.
CCL5				CCL20
GVB+Control siRNA	GVB+ZFYVE21 siRNA	PRA+Control siRNA	PRA+ZFYVE21 siRNA	GVB+Control siRNA	GVB+ZFYVE21 siRNA	PRA+Control siRNA	PRA+ZFYVE21 siRNA
0.275	0.235	0.704	0.401	0.0377	0.0344	0.349	0.411
0.203	0.201	0.764	0.283	0.0277	0.03	0.351	0.4
0.333	0.267	0.755	0.483	0.0317	0.0377	0.301	0.451
0.285	0.301	0.605	0.355	0.0422	0.0299	0.421	0.427
0.256	0.205	0.792	0.455	0.0389	0.0385	0.332	0.43
0.311	0.256	0.788	0.409	0.0391	0.0348	0.383	0.485
IL6				SELE
GVB+Control siRNA	GVB+ZFYVE21 siRNA	PRA+Control siRNA	PRA+ZFYVE21 siRNA	GVB+Control siRNA	GVB+ZFYVE21 siRNA	PRA+Control siRNA	PRA+ZFYVE21 siRNA
0.423	0.361	0.712	0.381	0.131	0.112	2.26	0.091
0.405	0.357	0.657	0.41	0.129	0.006	2.1	0.092
0.367	0.362	0.822	0.305	0.128	0.135	1.9	0.089
0.388	0.372	0.911	0.285	0.135	0.132	1.87	0.09
0.467	0.349	0.725	0.352	0.133	0.115	2.31	0.09
0.453	0.367	0.733	0.363	0.133	0.111	2.42	0.079
VCAM1
GVB+Control siRNA	GVB+ZFYVE21 siRNA	PRA+Control siRNA	PRA+ZFYVE21 siRNA
0.511	0.251	4.22	0.461
0.434	0.262	4.44	0.46
0.553	0.263	4.34	0.465
0.562	0.253	4.33	0.455
0.522	0.2	4.19	0.463
0.503	0.301	4.28	0.468

## Sheet: FIgure 4e
Supplementary Data File Figure 4e: HUVEC were SAR405 (5nM) or PIKIII (5nM) for 30min prior to PRA treatment for 4hrs and analysis by qRT-PCR. Numbers represent fold induction relative to GAPDH.
CCL5					CCL20
GVB	PRA+Vehicle	PRA+SAR405	PRA+PIKIII		GVB	PRA+Vehicle	PRA+SAR405	PRA+PIKIII
1	2.2	1.8	2		1.1	9.8	8.8	1.9
0.9	2.6	1.8	1.6		0.9	10.9	9	1.8
1.1	2.5	1.9	1.7		1	10.2	9.1	1.7
IL6					SELE
GVB	PRA+Vehicle	PRA+SAR405	PRA+PIKIII		GVB	PRA+Vehicle	PRA+SAR405	PRA+PIKIII
1	13.2	10.9	1.4		1	28.3	23.4	6.6
1	17.2	12.7	1.3		1	33.3	25.5	4.8
1	16	10.1	1.3		0.9	30.1	28.6	5.6
VCAM1
GVB	PRA+Vehicle	PRA+SAR405	PRA+PIKIII
1	8.8	5.7	1.1
1	7.5	7.7	0.9
1	10.1	6.5	1

## Sheet: Figure 4j
Supplementary Data File Figure 4j: HUVEC were treated with miltefosine (25mM) for 30min followed by PRA treatment for 4hr prior to analysis by qRT-PCR. Numbers represent fold induction relative to GAPDH.
CCL5				VCAM1
GVB	PRA	PRA+Miltefosine		GVB	PRA	PRA+Miltefosine
0.05	0.31	0.04		0.12	1.3	0.15
0.07	0.41	0.07		0.11	1.1	0.9
0.07	0.22	0.07		0.11	1.4	0.2

## Sheet: Figure 4l
Supplementary Data File Figure 4l: Confluent HUVEC were pretreated with vehicle or miltefosine (25mM) for 24h prior to injection of CD4+ T cells over the monolayer under conditions of postcapillary venular shear stress. Adherent CD4+ T cells stained by I.F. and quantified.
Adherent CD4+ T Cells
GVB	PRA	PRA+Miltefosine
1	25	2
1	15	11
2	32	1
0	55	0
10	17	8
0	10	0
0	26	0
0	19	2
2	17	0
0	26	0
0	22	0

## Sheet: FIgure 6h
Supplementary Data File Figure 6h: CD45 abundance in biopsies from rheumatoid arthritis and osteoarthritis patients were quantified using a numeric scoring system as described in the Methods section by 3 blinded observers.
High RA	Low RA	OA
2	2	1
2	2	1
2	2	1
1	1	0
2	2	0
2	2	1
2	2	1
1	2	1
2	2	0
2	2	1
2	2	1
1	2	0
2	2	1
2	2	1
2	1	1
1	2	1

[truncated: 1 more sheets: Figure 6i]
